# Supplementary material for: From Health Advice to Taboo: Community Perspectives on the Treatment of Sleeping Sickness in the Democratic Republic of Congo, a Qualitative Study
Source: PLoS Negl Trop Dis. 2015 Apr 9;9(4):e0003686. doi: 10.1371/journal.pntd.0003686 (PMC4391751; doi:10.1371/journal.pntd.0003686)
Supplement: S1 Database — (ZIP) [file pntd.0003686.s002.zip]

Archive with 1 entries (1 files):
- Database Taboos HAT_20_10_2011.acb
